# Supplementary material for: Pharmacological Chaperones: A Therapeutic Approach for Diseases Caused by Destabilizing Missense Mutations
Source: Int J Mol Sci. 2020 Jan 13;21(2):489. doi: 10.3390/ijms21020489 (PMC7014102; doi:10.3390/ijms21020489)
Supplement: Supplementary file 1 [file ijms-21-00489-s001.zip]

Archive with 1 entries (1 files):
- ijms-680448-supplementary.xlsx
