# Supplementary material for: Pharmacological Chaperones: A Therapeutic Approach for Diseases Caused by Destabilizing Missense Mutations
Source: Int J Mol Sci. 2020 Jan 13;21(2):489. doi: 10.3390/ijms21020489 (PMC7014102; doi:10.3390/ijms21020489)
Supplement: Supplementary file 1 [file ijms-21-00489-s001.zip › ijms-680448-supplementary.xlsx]

## Sheet: Sheet1
DOI	disease
	9Q- SYNDROME
	ACATALASEMIA
	ACATALASIA
	ACHROMATOPSIA
	ACID BETA-GLUCOSIDASE DEFICIENCY
	ACID MALTASE DEFICIENCY
	ACID-LABILE SUBUNIT DEFICIENCY
	ACROCEPHALOSYNDACTYLY TYPE 3
	ACROKERATOSIS VERRUCIFORMIS
	ACS III
	ACS3
	ACY2 DEFICIENCY
	AERODIGESTIVE TRACT CANCER
10.1016/j.compbiolchem.2017.08.008	ALKAPTONURIA
10.1210/en.2015-1393	ALLAN-HERNDON-DUDLEY
	ALOPECIA
	ALPHA-1,4-GLUCOSIDASE DEFICIENCY
	ALPHA-B CRYSTALLINOPATHY
	AMINOACYLASE 2 DEFICIENCY
10.1016/j.neurobiolaging.2016.12.025	AMYLOIDOSIS
10.1038/srep25080	AMYLOIDOSIS
	AMYLOIDOSIS CEREBROARTERIAL
10.1038/s41467-018-04114-x	AMYOTROPHIC LATERAL SCLEROSIS
	ANEURYSM
	ANTLEY-BIXLER
	APLASTIC ANEMIA
	ARRHYTHMOGENIC RIGHT VENTRICULAR CARDIOMYOPATHY 11
	ARRHYTHMOGENIC RIGHT VENTRICULAR DYSPLASIA
	ARTERIOVENOUS MALFORMATION
	ARTHRITIC PSORIASIS
	ARTHRITIS AND DYSKERATOSIS
	ARVC11
	ASKIN TUMOR
	ASPARTOACYLASE DEFICIENCY
10.1038/srep37583	ASPARTYLGLYCOSAMINURIA
10.1038/s41467-018-04114-x	ASTHMA
10.1093/hmg/ddp580	ATAXIA
10.1016/j.lfs.2006.08.024	ATTENTION DEFICIT
10.1074/jbc.M414043200	ATTENTION DEFICIT
10.1515/revneuro-2017-0008	ATTENTION DEFICIT
	ATTENTION DEFICIT-HYPERACTIVITY DISORDER
10.1074/jbc.M110.192351	AUTONOMIC NERVOUS SYSTEM DISEASE
	BARDET-BIEDL
	BASAL CELL CARCINOMA 7
	BETA-GALACTOSIDASE-1 DEFICIENCY
	BIPOLAR AFFECTIVE DISORDER
	BLADDER CANCER
	BODY MAX INDEX
	BOMBAY PHENOTYPE
10.1677/JOE-07-0471	BREAST CANCER
	BRONCHIECTASIS
	BURKITT LYMPHOMA
	CANAVAN
	CANAVAN-VAN BOGAERT-BERTRAND DISEASE
	CAPILLARY MALFORMATION
	CARBAMOYL PHOSPHATE SYNTHETASE I DEFICIENCY
	CARBONIC ANHYDRASE II DEFICIENCY
	CARDIAC CONDUCTION BLOCK
	CARDIOFACIOCUTANEOUS SYNDROME
	CARDIOMEGALIA GLYCOGENICA
10.1007/s10545-011-9424-3	CARDIOMYOPATHY
	CARPAL TUNNEL SYNDROME
	CATALASE DEFICIENCY
	CBS DEFICIENCY
	CDG 1A
	CDG 1B
	CDG 1M
	CDG 1T
	CDG 2C
	CDG 2K
	CDG IA
	CDG IB
	CDG IIC
	CDG IIK
	CDG IM
	CDG IT
	CEREBELLAR ATAXIA
	CEREBRAL AMYLOID ANGIOPATHY
10.1016/j.bbrc.2010.03.137	CEROID LIPOFUSCINOSIS
10.1093/hmg/ddm324	CEROID LIPOFUSCINOSIS
	CHARCOT-MARIE-TOOTH
	CHARCOT-MARIE-TOOTH DISEASE DEMYELINATING TYPE 1C
	CHARCOT-MARIE-TOOTH NEUROPATHY TYPE 1C
	CHOLECYSTITIS
	CHOLELITHIASIS
10.1002/hep.23268	CHOLESTASIS
10.1016/j.bmc.2012.03.016	CHOLESTASIS
10.1038/srep26872	CHOLESTASIS
10.1074/jbc.M111.275438	CHOLESTASIS
	CHONDRODYSPLASIA PUNCTATA
	CHOROIDAL DYSTROPHY
	CILIOPATHY
	COLE-CARPENTER SYNDROME 2
	COLORECTAL CANCER
	CONE-ROD DYSTROPHY
	CONGENITAL DISORDER OF GLYCOSYLATION 1B
	CONGENITAL DISORDER OF GLYCOSYLATION 1M
	CONGENITAL DISORDER OF GLYCOSYLATION 1T
	CONGENITAL DISORDER OF GLYCOSYLATION 2K
	CONGENITAL DISORDER OF GLYCOSYLATION TYPE IA
	CONGENITAL DISORDER OF GLYCOSYLATION TYPE IIC
10.2337/db07-0150	CONGENITAL HYPERINSULINISM
	CONGENITAL HYPOGONADOTROPIC HYPOGONADISM NORMOSMIC
	CONGENITAL INSENSITIVITY TO PAIN
	CONGENITAL MUSCULAR DYSTROPHY TYPE 1D
	CONRADI-HUNERMANN SYNDROME
	CORTICAL DYSPLASIA OF TAYLOR
	CRANIOSYNOSTOSIS
	CREUTZFELDT-JAKOB
	CRISWICK-SCHEPENS
	CRYOHYDROCYTOSIS
	CRYPTORCHIDISM
	CUTANEOUS TELANGIECTASIA
	CYSTATHIONINE BETA-SYNTHASE DEFICIENCY
10.1007/978-1-61779-117-8_3	CYSTIC FIBROSIS
10.1016/j.bcp.2011.11.014	CYSTIC FIBROSIS
10.1016/j.bcp.2013.12.027	CYSTIC FIBROSIS
10.1016/j.bmc.2013.06.022	CYSTIC FIBROSIS
10.1016/j.chembiol.2010.11.016	CYSTIC FIBROSIS
10.1021/mp0500521	CYSTIC FIBROSIS
10.1038/s41598-018-29276-y	CYSTIC FIBROSIS
10.1042/BJ20070478	CYSTIC FIBROSIS
10.1042/BJ20071420	CYSTIC FIBROSIS
10.1074/jbc.M805834200	CYSTIC FIBROSIS
10.1124/jpet.107.134502	CYSTIC FIBROSIS
10.1124/mol.106.023994	CYSTIC FIBROSIS
10.1124/mol.106.029926	CYSTIC FIBROSIS
10.1152/ajplung.00059.2008	CYSTIC FIBROSIS
10.1152/physrev.00029.2016	CYSTIC FIBROSIS
10.1159/000107530	CYSTIC FIBROSIS
10.1210/en.2015-1393	CYSTIC FIBROSIS
10.1371/journal.pone.0089044	CYSTIC FIBROSIS
10.3762/bjoc.11.74	CYSTIC FIBROSIS
	CYSTIC FIBROSIS-LIKE SYNDROME
	CYTOCHROME P450 OXIDOREDUCTASE DEFICIENCY
	DANON DISEASE
	DEAFNESS WITH GOITER
	DENT DISEASE
	DEPRESSIVE DISORDER
	DESMIN-RELATED MYOPATHY WITH CATARACT
10.1017/S1462399407000361	DIABETES
10.1039/c4cp04682j	DIABETES
10.1051/jbio:2005037	DIABETES
10.1074/jbc.M111.268797	DIABETES
10.1074/jbc.M611530200	DIABETES
10.1111/j.1365-2826.2010.01983.x	DIABETES
10.1124/mol.109.061804	DIABETES
10.1159/000245059	DIABETES
10.1172/JCI8688	DIABETES
10.1210/me.2004-0080	DIABETES
10.1615/CritRevTherDrugCarrierSyst.v28.i3.10	DIABETES
10.2174/092986711793979698	DIABETES
10.2337/db07-0150	DIABETES
10.3389/fmed.2015.00043	DIABETES
10.4161/chan.29117	DIABETES
	DIABETES
10.1017/S1462399407000361	DIABETES INSIPIDUS
10.1051/jbio:2005037	DIABETES INSIPIDUS
10.1074/jbc.M111.268797	DIABETES INSIPIDUS
10.1074/jbc.M611530200	DIABETES INSIPIDUS
10.1111/j.1365-2826.2010.01983.x	DIABETES INSIPIDUS
10.1124/mol.109.061804	DIABETES INSIPIDUS
10.1159/000245059	DIABETES INSIPIDUS
10.1172/JCI8688	DIABETES INSIPIDUS
10.1210/me.2004-0080	DIABETES INSIPIDUS
10.2174/092986711793979698	DIABETES INSIPIDUS
10.3389/fmed.2015.00043	DIABETES INSIPIDUS
	DIABETES INSIPIDUS
10.1039/c4cp04682j	DIABETES MELLITUS
10.1615/CritRevTherDrugCarrierSyst.v28.i3.10	DIABETES MELLITUS
10.3389/fmed.2015.00043	DIABETES MELLITUS
10.1002/cpdd.147	DIARRHEA
10.1242/jcs.218610	DIARRHEA
	DIHYDROFOLATE REDUCTASE DEFICIENCY
	DISORDERED STEROIDOGENESIS
	DOPAMINE BETA-HYDROXYLASE DEFICIENCY
10.1016/j.nbd.2014.12.028	DRAVET
	DUNCAN
	DWARFISM
10.1002/acn3.292	DYSTONIA
10.1111/j.1471-4159.2010.06821.x	DYSTONIA
	DYSTRANSTHYRETINEMIC HYPERTHYROXINEMIA
	ECTODERMAL DYSPLASIA
	EHLERS-DANLOS
10.1016/j.mbs.2008.02.002	ENCEPHALOPATHY
10.1016/j.nbd.2014.12.028	ENCEPHALOPATHY
10.1016/j.nbd.2014.12.028	EPILEPSY
10.1093/hmg/ddm144	EPILEPSY
10.1124/mol.105.012419	EPILEPSY
10.1016/j.nbd.2014.12.028	EPILEPTIC ENCEPHALOPATHY
	ERYTHROCYTOSIS
	ESOPHAGEAL CANCER
	ESOPHAGEAL SQUAMOUS CELL CARCINOMA
	ESSENTIAL HYPERTENSION
	ESTROGEN INSENSITIVITY
	ESTROGEN RESISTANCE
	ETHYLMALONIC-ADIPICACIDURIA
	EUNUCHOIDISM
	EWING SARCOMA
	EYE PIGMENTATION
10.1002/anie.201505147	FABRY
10.1002/cpdd.147	FABRY
10.1002/humu.21530	FABRY
10.1002/humu.22910	FABRY
10.1007/s10545-011-9424-3	FABRY
10.1016/j.bbagen.2013.12.018	FABRY
10.1016/j.bbrc.2007.05.082	FABRY
10.1016/j.bmc.2010.04.048	FABRY
10.1016/j.bmc.2013.06.022	FABRY
10.1016/j.carres.2015.10.009	FABRY
10.1016/j.cca.2018.02.021	FABRY
10.1016/j.chembiol.2011.10.012	FABRY
10.1016/j.ejmech.2016.07.025	FABRY
10.1016/j.ejmech.2016.10.004	FABRY
10.1016/j.tet.2018.01.011	FABRY
10.1016/j.ymgme.2008.12.017	FABRY
10.1016/j.ymgme.2011.01.013	FABRY
10.1016/j.ymgme.2013.01.009	FABRY
10.1017/S1462399407000361	FABRY
10.1021/bi9002265	FABRY
10.1021/cb500143h	FABRY
10.1038/gim.2016.122	FABRY
10.1038/mt.2009.220	FABRY
10.1038/mt.2009.53	FABRY
10.1038/mt.2011.271	FABRY
10.1038/mt.2014.224	FABRY
10.1038/mt.2015.87	FABRY
10.1039/c2cc32065g	FABRY
10.1073/pnas.1203924109	FABRY
10.1074/jbc.M109.060145	FABRY
10.1074/jbc.M112.351056	FABRY
10.1080/21678707.2018.1469978	FABRY
10.1097/FPC.0b013e32830500f4	FABRY
10.1111/j.1399-0004.2011.01689.x	FABRY
10.1136/jmedgenet-2016-104178	FABRY
10.1152/ajpcell.00426.2005	FABRY
10.1177/2326409816666297	FABRY
10.1186/1750-1172-5-36	FABRY
10.1186/1750-1172-6-66	FABRY
10.1186/1750-1172-8-111	FABRY
10.1186/s12881-018-0734-2	FABRY
10.1371/journal.pgen.1003632	FABRY
10.1371/journal.pone.0057631	FABRY
10.1371/journal.pone.0134341	FABRY
10.1371/journal.pone.0165463	FABRY
10.3390/ijms18102049	FABRY
10.3791/56550	FABRY
10.3892/ijmm.2012.1187	FABRY
10.4155/fmc.13.123	FABRY
	FAMILIAL DYSAUTONOMIA
	FAMILIAL HYPERINSULINEMIC HYPOGLYCEMIA
	FAMILIAR SEIZURES
	FANCONI ANEMIA
	FANCONI ANEMIA COMPLEMENTATION GROUP E
	FATAL FAMILIAL INSOMNIA
10.1016/j.bone.2018.03.027	FIBRODYSPLASIA OSSIFICANS
	FIBROMATOSIS
	FIGD
	FOCAL CORTICAL DYSPLASIA
	FUNDUS FLAVIMACULATUS
	GAA DEFICIENCY
	GALACTOSE-1-PHOSPHATE URIDYLYLTRANSFERASE DEFICIENCY
10.1002/mgg3.94	GALACTOSEMIA
10.1016/j.bbadis.2013.04.004	GALACTOSEMIA
10.1093/hmg/ddw091	GALACTOSEMIA
10.1186/s13023-018-0954-8	GALACTOSEMIA
	GALACTOSYLCERAMIDE BETA-GALACTOSIDASE DEFICIENCY
	GALC DEFICIENCY
	GALLBLADDER DISEASE
	GALLSTONES
10.1002/mgg3.94	GALT DEFICIENCY
10.1016/j.bbadis.2013.04.004	GALT DEFICIENCY
10.1002/cbic.201000192	GANGLIOSIDOSIS
10.1002/cmdc.201500485	GANGLIOSIDOSIS
10.1007/s10545-011-9409-2	GANGLIOSIDOSIS
10.1016/j.bmc.2018.09.023	GANGLIOSIDOSIS
10.1016/j.bmcl.2016.01.059	GANGLIOSIDOSIS
10.1016/j.bmcl.2017.05.086	GANGLIOSIDOSIS
10.1016/j.carres.2011.05.010	GANGLIOSIDOSIS
10.1016/j.carres.2015.10.009	GANGLIOSIDOSIS
10.1016/j.carres.2016.03.020	GANGLIOSIDOSIS
10.1016/j.carres.2017.03.009	GANGLIOSIDOSIS
10.1016/j.ejmech.2016.09.095	GANGLIOSIDOSIS
10.1017/S1462399407000361	GANGLIOSIDOSIS
10.1021/jo500328u	GANGLIOSIDOSIS
10.1038/mt.2012.263	GANGLIOSIDOSIS
10.1039/c2cc32065g	GANGLIOSIDOSIS
10.1074/jbc.M113.529529	GANGLIOSIDOSIS
10.1074/jbc.M609304200	GANGLIOSIDOSIS
10.1093/glycob/cwp183	GANGLIOSIDOSIS
10.1093/hmg/ddm324	GANGLIOSIDOSIS
10.3892/ijmm.2012.1187	GANGLIOSIDOSIS
10.4155/fmc.13.123	GANGLIOSIDOSIS
	GANGLIOSIDOSIS
	GASTRIC CARDIA ADENOCARCINOMA
10.1002/acn3.292	GAUCHER
10.1002/anie.201505147	GAUCHER
10.1002/cbic.200800249	GAUCHER
10.1002/cbic.200800304	GAUCHER
10.1002/cbic.201200302	GAUCHER
10.1002/cbic.201200708	GAUCHER
10.1002/cbic.201300197	GAUCHER
10.1002/cbic.201300442	GAUCHER
10.1002/cmdc.201000469	GAUCHER
10.1002/cmdc.201300327	GAUCHER
10.1002/cmdc.201402023	GAUCHER
10.1007/s00216-011-4671-6	GAUCHER
10.1007/s00216-011-5496-z	GAUCHER
10.1007/s10822-009-9283-2	GAUCHER
10.1016/j.bbadis.2007.02.003	GAUCHER
10.1016/j.bcmd.2008.11.002	GAUCHER
10.1016/j.bcmd.2009.10.003	GAUCHER
10.1016/j.bcmd.2010.10.012	GAUCHER
10.1016/j.bcmd.2012.09.006	GAUCHER
10.1016/j.bcmd.2012.10.007	GAUCHER
10.1016/j.bcmd.2013.03.006	GAUCHER
10.1016/j.bcmd.2016.10.028	GAUCHER
10.1016/j.biocel.2014.07.017	GAUCHER
10.1016/j.bmc.2006.08.003	GAUCHER
10.1016/j.bmc.2011.04.011	GAUCHER
10.1016/j.bmc.2013.06.054	GAUCHER
10.1016/j.bmcl.2010.12.106	GAUCHER
10.1016/j.braindev.2009.12.005	GAUCHER
10.1016/j.carres.2016.03.007	GAUCHER
10.1016/j.ejmech.2014.11.002	GAUCHER
10.1016/j.ejmech.2015.08.038	GAUCHER
10.1016/j.jmgm.2017.07.014	GAUCHER
10.1016/j.tet.2012.12.082	GAUCHER
10.1016/j.ymgme.2008.12.008	GAUCHER
10.1016/j.ymgme.2012.04.018	GAUCHER
10.1016/S0025-7753(11)70014-8	GAUCHER
10.1017/S1462399407000361	GAUCHER
10.1021/acs.jmedchem.6b01550	GAUCHER
10.1021/bi201619z	GAUCHER
10.1021/bi301223f	GAUCHER
10.1021/bi9002265	GAUCHER
10.1021/ci100453a	GAUCHER
10.1021/ja111480z	GAUCHER
10.1021/jm060677i	GAUCHER
10.1021/jm100198t	GAUCHER
10.1021/jm300342q	GAUCHER
10.1021/jm3006178	GAUCHER
10.1021/jo201125x	GAUCHER
10.1021/jo5025283	GAUCHER
10.1021/ml200098j	GAUCHER
10.1021/mp200313e	GAUCHER
10.1038/nchembio850	GAUCHER
10.1038/srep10903	GAUCHER
10.1039/c1ob05200d	GAUCHER
10.1039/c1ob05234a	GAUCHER
10.1039/c2ob06987c	GAUCHER
10.1039/c3ob42530d	GAUCHER
10.1039/c5md00501a	GAUCHER
10.1039/c5ob02223a	GAUCHER
10.1039/c5ob02281a	GAUCHER
10.1039/c7md00480j	GAUCHER
10.1074/jbc.M111.280016	GAUCHER
10.1093/hmg/ddp580	GAUCHER
10.1093/hmg/ddw129	GAUCHER
10.1111/j.1742-4658.2010.07588.x	GAUCHER
10.1134/S004137711812009X	GAUCHER
10.1155/2014/830490	GAUCHER
10.1177/2326409816666297	GAUCHER
10.1371/journal.pone.0019037	GAUCHER
10.1371/journal.pone.0069147	GAUCHER
10.3390/molecules23102683	GAUCHER
10.3762/bjoc.11.74	GAUCHER
10.3892/ijmm.2012.1187	GAUCHER
10.4155/fmc.13.123	GAUCHER
	GBA DEFICIENCY
	GCL
	GERSTMANN-STRAUSSLER
10.1093/ndt/gfg474	GITELMAN SYNDROME
	GLOBOID CELL LEUKOENCEPHALOPATHY
	GLUCOCEREBROSIDASE DEFICIENCY
	GLUT1 DEFICIENCY
	GLUTARIC ACIDURIA
10.1002/cmdc.201200309	GLYCOGEN STORAGE DISEASE
10.1002/humu.21121	GLYCOGEN STORAGE DISEASE
10.1016/j.bbrc.2011.10.038	GLYCOGEN STORAGE DISEASE
10.1016/j.ymgme.2011.09.005	GLYCOGEN STORAGE DISEASE
10.1016/j.ymthe.2017.02.017	GLYCOGEN STORAGE DISEASE
10.1038/jhg.2011.36	GLYCOGEN STORAGE DISEASE
10.1038/mt.2009.53	GLYCOGEN STORAGE DISEASE
10.1038/mt.2012.152	GLYCOGEN STORAGE DISEASE
10.1038/mt.2014.224	GLYCOGEN STORAGE DISEASE
10.1038/s41467-017-01263-3	GLYCOGEN STORAGE DISEASE
10.1038/sj.mt.6300074	GLYCOGEN STORAGE DISEASE
10.1177/2326409816666297	GLYCOGEN STORAGE DISEASE
10.1371/journal.pone.0040776	GLYCOGEN STORAGE DISEASE
10.1371/journal.pone.0102092	GLYCOGEN STORAGE DISEASE
10.3791/56550	GLYCOGEN STORAGE DISEASE
10.3892/ijmm.2012.1187	GLYCOGEN STORAGE DISEASE
10.4155/fmc.13.123	GLYCOGEN STORAGE DISEASE
	GLYCOGEN STORAGE DISEASE IIB
	GLYCOGENOSIS II
	GOITER-DEAFNESS SYNDROME
	GONADOTROPIN DEFICIENCY
	GSD2B
	GSD-IIB
	GUIBAUD-VAINSEL
	HAIR PIGMENTATION
	HAPPLE SYNDROME
	HEART BLOCK
	HEIMLER SYNDROME
	HEMANGIOMA
	HEMANGIOMA HEREDITARY CAPILLARY
	HEMOCHROMATOSIS
10.1002/hep.23209	HEPATOLENTICULAR DEGENERATION
10.1002/humu.23614	HEPATOLENTICULAR DEGENERATION
	HEREDITARY HEMORRHAGIC TELANGIECTASIA
	HEREDITARY SENSORY NEUROPATHY TYPE IE
10.1096/fj.08-125385	HH
10.1172/JCI26323	HH
10.1210/me.2004-0091	HH
	HMSN1C
10.1016/j.biochi.2016.01.009	HOMOCYSTINURIA
	HOPF
	HSN IE
10.1039/c6ra15806d	HUNTER DISEASE
10.1016/j.ymgme.2017.12.428	HUNTER SYNDROME
10.1016/j.lfs.2006.08.024	HYPERACTIVITY DISORDER
10.1074/jbc.M414043200	HYPERACTIVITY DISORDER
	HYPERAMMONEMIA
	HYPERCALCEMIA
	HYPERGLYCINEMIA
	HYPERHOMOCYSTEINEMIA
	HYPER-IGM IMMUNODEFICIENCY TYPE 2
	HYPER-IGM SYNDROME 2
10.2337/db07-0150	HYPERINSULINEMIC HYPOGLYCEMIA
10.1016/j.ymgme.2008.03.010	HYPEROXALURIA
10.1021/acschembio.5b00480	HYPEROXALURIA
10.1073/pnas.1131968100	HYPEROXALURIA
10.1074/jbc.M803525200	HYPEROXALURIA
10.1534/genetics.112.143750	HYPEROXALURIA
	HYPEROXALURIA PRIMARY
	HYPEROXALURIA PRIMARY 1
	HYPERPARATHYROIDISM
10.1210/jc.2017-00250	HYPOCALCEMIA
	HYPOCALCIURIA
	HYPOCALCIURIC HYPERCALCEMIA
10.1210/jc.2004-2071	HYPOGONADOTROPIC HYPOGONADISM
10.1210/me.2004-0091	HYPOGONADOTROPIC HYPOGONADISM
10.1210/me.2004-0192	HYPOGONADOTROPIC HYPOGONADISM
10.1172/JCI26323	HYPOMAGNESEMIA
10.1073/pnas.0708725104	HYPOPARATHYROIDISM
10.1210/jc.2017-00250	HYPOPARATHYROIDISM
	HYPOPHOSPHATEMIA
	HYPOPHOSPHATEMIC
	HYPOPHOSPHATEMIC RICKETS
	HYPOTRICHOSIS
	ICHTHYOSIS
	IDDM-MED SYNDROME
	IDIOPATHIC HYPOGONADOTROPIC HYPOGONADISM
	IHH
	IMMUNODEFICIENCY
	IMPAIRED TESTICULAR DESCENT
	INFLAMMATORY BOWEL DISEASE 13
10.1002/hep.23268	INTRAHEPATIC CHOLESTASIS
10.1016/j.bmc.2012.03.016	INTRAHEPATIC CHOLESTASIS
10.1038/srep26872	INTRAHEPATIC CHOLESTASIS
10.1074/jbc.M111.275438	INTRAHEPATIC CHOLESTASIS
	ISOLATED COLOBOMATOUS MICROPHTHALMIA 7
	JAEKEN SYNDROME
	KLEEFSTRA
10.1002/cmdc.201402411	KRABBE DISEASE
10.1016/j.tet.2012.12.082	KRABBE DISEASE
10.1016/j.tet.2017.03.052	KRABBE DISEASE
10.1016/j.ymgme.2014.05.009	KRABBE DISEASE
10.1039/c5sc00754b	KRABBE DISEASE
10.1073/pnas.1105639108	KRABBE DISEASE
10.1073/pnas.1311990110	KRABBE DISEASE
10.1111/tra.12404	KRABBE DISEASE
10.1523/JNEUROSCI.6383-09.2010	KRABBE DISEASE
	KUFOR-RAKEB
10.1016/j.mbs.2008.02.002	KURU
	LEBER OPTIC ATROPHY
	LEOPARD SYNDROME
	LEUCINE-INDUCED HYPOGLYCEMIA
	LEUCINE-SENSITIVE HYPOGLYCEMIA
10.1038/s41598-017-14497-4	LEUKEMIA
10.1073/pnas.1320556111	LEUKEMIA
10.1093/toxsci/kfx098	LEUKEMIA
10.1002/cmdc.201402411	LEUKODYSTROPHY
10.1016/j.tet.2012.12.082	LEUKODYSTROPHY
10.1016/j.ymgme.2014.05.009	LEUKODYSTROPHY
10.1073/pnas.1105639108	LEUKODYSTROPHY
10.1073/pnas.1311990110	LEUKODYSTROPHY
10.1111/tra.12404	LEUKODYSTROPHY
10.1523/JNEUROSCI.6383-09.2010	LEUKODYSTROPHY
	LEWY BODY
	LEYDIG CELL HYPOPLASIA
	LFL
	LIDDLE SYNDROME
	LI-FRAUMENI
	LI-FRAUMENI SYNDROME
	LIPODYSTROPHY
	LIPOSARCOMA
	LOBAR ATROPHY
10.1016/j.hrthm.2010.11.032	LONG QT SYNDROME
10.1016/j.vascn.2005.03.008	LONG QT SYNDROME
10.1074/jbc.M107345200	LONG QT SYNDROME
10.1093/toxsci/kfx098	LONG QT SYNDROME
10.1113/JP271805	LONG QT SYNDROME
10.1124/mol.111.075135	LONG QT SYNDROME
10.1152/ajpcell.00406.2012	LONG QT SYNDROME
	LOU GEHRIG
	LOW DENSITY LIPOPROTEIN CHOLESTEROL LEVEL QTL 7
	LOWE DISEASE
	LOWE SYNDROME
10.1016/j.hrthm.2010.11.032	LQT2
10.1074/jbc.M107345200	LQT2
10.1152/ajpcell.00406.2012	LQT2
	LUNG CANCER
	LUPUS ERYTHEMATOSUS VITILIGO-RELATED
	LUTEINIZING HORMONE RESISTANCE
	LYMPHOPROLIFERATIVE DISEASE
	LYPODYSTROPHY
	LYSOSOMAL GLYCOGEN STORAGE DISEASE WITHOUT ACID MALTASE DEFICIENCY
	MACROCEPHALY
	MACULAR DYSTROPHY
	MAJOR AFFECTIVE DISORDER
	MALE EBP DISORDER WITH NEUROLOGICAL DEFECTS
	MANIC DEPRESSIVE ILLNESS
	MANIC-DEPRESSIVE PSYCHOSIS
	MARBLE BRAIN
	MDC1D
	MED-IDDM SYNDROME
	MEDULLARY CHROMAFFINOMA
	MEGALOBLASTIC ANEMIA
	MEND SYNDROME
10.1007/s00018-011-0743-1	MENKES
10.1152/physrev.00029.2016	MENKES
10.1038/srep37583	MENTAL RETARDATION
10.1093/hmg/ddm144	MENTAL RETARDATION
10.1210/en.2015-1393	MENTAL RETARDATION
10.1016/j.bbadis.2017.11.024	METHYLMALONIC ACIDURIA
10.1093/hmg/ddt217	METHYLMALONIC ACIDURIA
	METHYLMALONICACIDURIA
	MFM BAG3-RELATED
	MICROCEPHALY
	MICROPHTHALMIA
10.1016/j.nbd.2014.12.028	MIGRAINE
	MITCHAP60
	MITOCHONDRIAL PHOSPHATE CARRIER DEFICIENCY
10.1002/cbic.200700087	MODY
10.1002/cmdc.201200309	MODY
10.1007/s10545-014-9721-8	MODY
10.1016/j.bbagen.2013.12.018	MODY
10.1016/j.biochi.2016.01.009	MODY
10.1016/j.ymgme.2008.12.017	MODY
10.1021/bi301223f	MODY
10.1021/bi801196y	MODY
10.1021/bi9002265	MODY
10.1038/srep09129	MODY
10.1039/c4cp04682j	MODY
10.1073/pnas.1203924109	MODY
10.1074/jbc.M112.351056	MODY
10.1074/jbc.M510601200	MODY
10.1080/07391102.2017.1394220	MODY
10.1186/1750-1172-5-36	MODY
10.2147/IJN.S79480	MODY
	MONOCARBOXYLATE TRANSPORTER DEFICIENCY
10.1002/cbic.201000192	MORQUIO
10.1007/s10545-011-9409-2	MORQUIO
10.1016/j.bmc.2018.09.023	MORQUIO
10.1016/j.carres.2016.03.020	MORQUIO
10.1016/j.ejmech.2016.09.095	MORQUIO
10.1038/mt.2012.263	MORQUIO
10.1039/c6ra15806d	MORQUIO
10.1074/jbc.M113.529529	MORQUIO
10.1002/adsc.201601091	MUCOPOLYSACCHARIDOSIS
10.1002/ajmg.a.34053	MUCOPOLYSACCHARIDOSIS
10.1007/s10545-011-9409-2	MUCOPOLYSACCHARIDOSIS
10.1016/j.bmc.2018.09.023	MUCOPOLYSACCHARIDOSIS
10.1016/j.carres.2016.03.020	MUCOPOLYSACCHARIDOSIS
10.1016/j.ejmech.2016.09.095	MUCOPOLYSACCHARIDOSIS
10.1016/j.ymgme.2017.12.428	MUCOPOLYSACCHARIDOSIS
10.1074/jbc.M113.529529	MUCOPOLYSACCHARIDOSIS
10.1186/s13023-014-0180-y	MUCOPOLYSACCHARIDOSIS
10.3892/ijmm.2012.1187	MUCOPOLYSACCHARIDOSIS
	MUCOSULFATIDOSIS
	MUCOVISCIDOSIS
	MULTIPLE EPIPHYSEAL DYSPLASIA WITH EARLY-ONSET DIABETES MELLITUS
10.1080/07391102.2017.1394220	MULTIPLE SULFATASE DEFICIENCY
10.3892/ijmm.2012.1187	MULTIPLE SULFATASE DEFICIENCY
	MUSCULAR DYSTROPHY
	MUSCULAR DYSTROPHY LARGE-RELATED
	MUSCULAR DYSTROPHY SELCEN TYPE
	MUSCULAR DYSTROPHY TYPE B 6
	MUSCULAR DYSTROPHY-DYSTROGLYCANOPATHY TYPE B 6
	MYELODYSPLASTIC SYNDROME
	MYELOGENOUS LEUKEMIA
	MYOCLONUS-NEPHROPATHY SYNDROME
	MYOFIBRILLAR MYOPATHY
	MYOFIBRILLAR MYOPATHY
	MYOPATHY MYOFIBRILLAR BAG3-RELATED
	MYOPATHY MYOFIBRILLAR DESMIN-RELATED
	MYOSITIS OSSIFICANS
	MYXOID LIPOSARCOMA
	N-ACETYLGLUTAMATE SYNTHETASE DEFICIENCY
	NANS DEFICIENCY
10.1124/mol.109.061804	NEPHROGENIC SYNDROME
	NEPHROGENIC SYNDROME
10.1124/mol.109.061804	NEPHROGENIC SYNDROME OF INAPPROPRIATE ANTIDIURESIS
10.1534/genetics.112.143750	NEPHROLITHIASIS
10.1016/j.celrep.2018.04.041	NEURODEGENERATION
10.1073/pnas.1311990110	NEURODEGENERATION
10.1093/hmg/ddm324	NEURODEGENERATION
10.1186/s13023-014-0180-y	NEURODEGENERATION
	NEURODEVELOPMENTAL DISORDER
	NEUROECTODERMAL TUMOR
	NEUROPATHY
	NEUTROPENIA
10.1016/j.bmc.2013.06.022	NIEMANN-PICK
10.1016/j.bmc.2014.05.022	NIEMANN-PICK
10.1016/j.bmcl.2014.05.064	NIEMANN-PICK
10.1016/j.bmcl.2017.04.062	NIEMANN-PICK
10.1016/j.chembiol.2013.02.009	NIEMANN-PICK
	NIEMANN-PICK DISEASE C1
10.1358/dof.2018.043.12.2903218	NIGHT BLINDNESS
	NIJMEGEN BREAKAGE
	NON-HODGKIN LYMPHOMA
	NOONAN
	NORADRENALINE DEFICIENCY
10.1074/jbc.M110.192351	NOREPINEPHRINE DEFICIENCY
10.1007/s00761-011-2088-7	OBESITY
10.1111/j.1582-4934.2009.00726.x	OBESITY
10.1124/jpet.110.172098	OBESITY
10.1210/me.2010-0071	OBESITY
10.1530/JME-14-0005	OBESITY
10.3389/fmed.2015.00043	OBESITY
	ORW DISEASE
	ORW1
	OSLER RENDU WEBER SYNDROME
	OSLER-RENDU-WEBER
	OSTEOGENESIS IMPERFECTA
	OSTEOGENIC SARCOMA
	OSTEOPETROSIS WITH RENAL TUBULAR ACIDOSIS
	OSTEOPOROSIS
	OVARIAN DYSGENESIS
	OVARIAN HYPERSTIMULATION SYNDROME
	PALMOPLANTAR KERATODERMA PUNCTATE
	PARKES WEBER
10.1007/s10822-009-9283-2	PARKINSON
10.1007/s13311-014-0294-x	PARKINSON
10.1016/j.bcmd.2016.10.028	PARKINSON
10.1016/j.nbd.2015.06.008	PARKINSON
10.1016/j.neuro.2014.07.006	PARKINSON
10.1021/bi902164h	PARKINSON
10.1073/pnas.1320556111	PARKINSON
10.1085/jgp.201010532	PARKINSON
10.1093/hmg/ddw129	PARKINSON
10.1124/mol.112.077792	PARKINSON
10.1134/S004137711812009X	PARKINSON
10.1155/2014/830490	PARKINSON
10.4155/fmc.13.123	PARKINSON
10.1007/s10822-009-9283-2	PARKINSON DISEASE
10.1007/s13311-014-0294-x	PARKINSON DISEASE
10.1016/j.bcmd.2016.10.028	PARKINSON DISEASE
10.1016/j.nbd.2015.06.008	PARKINSON DISEASE
10.1016/j.neuro.2014.07.006	PARKINSON DISEASE
10.1021/bi902164h	PARKINSON DISEASE
10.1073/pnas.1320556111	PARKINSON DISEASE
10.1093/hmg/ddw129	PARKINSON DISEASE
10.1124/mol.112.077792	PARKINSON DISEASE
10.4155/fmc.13.123	PARKINSON DISEASE
10.1093/hmg/ddw129	PARKINSONISM
	PDHLD
	PELIZAEUS-MERZBACHER
10.1016/j.bmc.2017.03.024	PENDRED
10.1016/j.heares.2010.08.015	PENDRED
	PEROXISOME BIOGENESIS DISORDER
	PEROXISOME BIOGENESIS DISORDER<U+00CA>
	PERRAULT
10.1016/j.abb.2012.12.017	PHENYLKETONURIA
10.1016/j.bcp.2010.07.042	PHENYLKETONURIA
10.1016/j.bpc.2017.06.014	PHENYLKETONURIA
10.1074/jbc.M110.124016	PHENYLKETONURIA
10.1093/hmg/ddq085	PHENYLKETONURIA
10.1093/hmg/dds001	PHENYLKETONURIA
10.1111/j.1471-4159.2010.06821.x	PHENYLKETONURIA
10.1172/JCI34355	PHENYLKETONURIA
10.1515/pterid-2017-0015	PHENYLKETONURIA
10.4014/jmb.1412.12068	PHENYLKETONURIA
10.1515/pterid-2017-0015	PHENYLKETONURIA
	PHEOCHROMOBLASTOMA
	PHEOCHROMOCYTOMA
10.1007/s10545-014-9721-8	PHOSPHOGLYCERATE KINASE
10.1002/humu.23138	PHOSPHOMANNOMUTASE 2 DEFICIENCY
10.1007/s10545-011-9328-2	PHOSPHOMANNOMUTASE 2 DEFICIENCY
10.1016/j.bmc.2013.06.022	PICK DISEASE
10.1016/j.bmcl.2014.05.064	PICK DISEASE
10.1016/j.bmcl.2017.04.062	PICK DISEASE
10.1016/j.chembiol.2013.02.009	PICK DISEASE
10.1007/s10545-011-9328-2	PMM2 DEFICIENCY
	POLYCYTHEMIA CHUVASH
10.1093/hmg/ddm144	POLYMICROGYRIA
10.1002/cmdc.201200309	POMPE
10.1002/humu.21121	POMPE
10.1016/j.bbrc.2011.10.038	POMPE
10.1016/j.ymgme.2011.09.005	POMPE
10.1016/j.ymthe.2017.02.017	POMPE
10.1038/jhg.2011.36	POMPE
10.1038/mt.2009.53	POMPE
10.1038/mt.2012.152	POMPE
10.1038/mt.2014.224	POMPE
10.1038/s41467-017-01263-3	POMPE
10.1038/sj.mt.6300074	POMPE
10.1371/journal.pone.0040776	POMPE
10.1371/journal.pone.0102092	POMPE
10.3791/56550	POMPE
	PORPHYRIA VARIEGATA
	POTASSIUM AND MAGNESIUM DEPLETION
	PREMATURE OVARIAN FAILURE
	PRIMARY MICROCEPHALY
	PROGRESSIVE SUPRANUCLEAR PALSY
	PROTEIN C DEFICIENCY
	PROTEINURIA WITH HYPERCALCIURIA AND NEPHROCALCINOSIS
	PSEUDOALDOSTERONISM
	PSEUDOGLYCOGENOSIS II
	PSEUDOHYPERALDOSTERONISM
	PSEUDOHYPOALDOSTERONISM
	PSORIATIC ARTHRITIS
	PULMONARY HYPERTENSION
	PYRUVATE DECARBOXYLASE DEFICIENCY
10.1007/s00431-008-0700-7	PYRUVATE DEHYDROGENASE DEFICIENCY
	PYRUVATE DEHYDROGENASE LIPOIC ACID SYNTHETASE DEFICIENCY
	RENAL CARCINOMA
	RENAL TUBULAR DYSGENESIS
	RENOTUBULAR HYPOMAGNESEMIA
10.1007/978-1-4939-2330-4_24	RETINITIS PIGMENTOSA
10.1016/j.ajhg.2010.05.019	RETINITIS PIGMENTOSA
10.1016/j.bbadis.2018.06.004	RETINITIS PIGMENTOSA
10.1016/j.bmc.2010.08.014	RETINITIS PIGMENTOSA
10.1038/s41467-018-04261-1	RETINITIS PIGMENTOSA
10.1073/pnas.1718084115	RETINITIS PIGMENTOSA
10.1074/jbc.M109.043364	RETINITIS PIGMENTOSA
10.1074/jbc.M113.483032	RETINITIS PIGMENTOSA
10.1074/jbc.M114.551713	RETINITIS PIGMENTOSA
10.1074/jbc.M300087200	RETINITIS PIGMENTOSA
10.1093/hmg/ddn202	RETINITIS PIGMENTOSA
10.1167/iovs.09-4123	RETINITIS PIGMENTOSA
10.1358/dof.2018.043.12.2903218	RETINITIS PIGMENTOSA
	RETINITIS PIGMENTOSA WITH DEAFNESS AND SINORESPIRATORY INFECTIONS
	RETINITIS PUNCTATA ALBESCENS
	RETINOBLASTOMA
	RETINOSCHISIS
	RHIZOMELIC CHONDRODYSPLASIA PUNCTATA
	ROD MONOCHROMATISM
	SAETHRE-CHOTZEN
	SALLA
10.1016/j.chembiol.2006.12.006	SANDHOFF
10.1017/S1462399407000361	SANDHOFF
10.1074/jbc.M308523200	SANDHOFF
10.1074/jbc.M609304200	SANDHOFF
10.1093/glycob/cwp183	SANDHOFF
10.1002/adsc.201601091	SANFILIPPO
10.1002/ajmg.a.34053	SANFILIPPO
10.1186/s13023-014-0180-y	SANFILIPPO
	SANTAVUORI DISEASE
	SEASONAL AFFECTIVE DISORDER
	SECKEL
	SEMD GENEVIEVE TYPE
	SKIN PIGMENTATION
	SMITH-KINGSMORE
	SPASTIC PARAPLEGIA
	SPINAL MUSCULAR ATROPHY
	SPINAL MUSCULAR ATROPHY DISTAL<U+00CA>
	SPINOCEREBELLAR ATAXIA
	SPONDYLOEPIMETAPHYSEAL DYSPLASIA
	SPONGY DEGENERATION OF CENTRAL NERVOUS SYSTEM
	STARGARDT
	STEELE-RICHARDSON-OLSZEWSKI
	STEROID SULFATASE DEFICIENCY
	SULFAMIDASE DEFICIENCY
	SULFATIDOSIS
	T CELL LEUKEMIA
	TAKAHARA
10.1016/j.chembiol.2006.12.006	TAY-SACHS
10.1016/j.ymgme.2008.12.008	TAY-SACHS
10.1039/c7ob02281f	TAY-SACHS
10.1074/jbc.M308523200	TAY-SACHS
10.1074/jbc.M609304200	TAY-SACHS
10.1093/glycob/cwp183	TAY-SACHS
	TDH2B
	TELANGIECTASIA
	TEMTAMY
	TESTOTOXICOSIS
	THYROID DYSHORMONOGENESIS 2B
	TRANSIENT NEONATAL DIABETES MELLITUS
	TROMBOPHILIA
	UNIPOLAR DEPRESSION
	USHER SYNDROME
	VACUOLAR CARDIOMYOPATHY AND MYOPATHY X-LINKED
	VITREORETINOPATHY
	VON HIPPEL-LINDAU DISEASE
	WILMS TUMOR
10.1002/hep.23209	WILSON
10.1002/humu.23614	WILSON
	WOLCOTT-RALLISON
	ZHU-TOKITA-TAKENOUCHI-KIM
